# Supplementary material for: Risk Preferences in Surrogate Decision Making
Source: Exp Psychol. 2017 Sep 18;64(4):290–7. doi: 10.1027/1618-3169/a000371 (PMC5683735; doi:10.1027/1618-3169/a000371)
Supplement: Supplementary file 1 [file zea_64_4_290_esm1.xlsx]

## Sheet: Indifference Points
Recipient	Probability	1	2	3	4	5	6	7	8	9	10	11	12	13	14	15	16	17	18	20	21	22	23	24	25	26	27	29	30	31	32	35	38	39	41	42	43	44	45	46	47	49	50	51	52	53	54	55	56
self	95			80	42.5	70	95		60	90	7.5	60	90	60	90			90	40	12.5	12.5	5	50	95	80	70	40	90	60	70	95	80	95	90		80	40	30	80	95	80	50	60	7.5	70	95	95	7.5	60
self	90	60	20	80	38.75	60	90	60	50	95	7.5	60	80	60	10	22.5		90	30	12.5	5	5	80	90	70	60	40	80	70	70	90	80	90	70	40	40	50	50	70	95	70	50	40	5	80	90		5	40
self	70	40	50	50	50	50	60	12.5	40	50	7.5	40	50	60	40	7.5	38.75		30	7.5	5	5	50	70	40	30	40	70	70	60	70	60	70	50	5	7.5	30	20	50	50	50	40	30	5	70	60	40	5	20
self	50		30	70	50	40	40	5	20	30	7.5	40	20	50	30	7.5	33.75	40	20	5	5	5	30	50	30	30	50	60	40	50	50	50	60	40	5	7.5	7.5		40	40	40	12.5	30	5	60	40	30	5	20
self	30	5	30	60	20	20	30	5		20	5	12.5	12.5	40	12.5	5	7.5	30	7.5	5	5	5	12.5	20	7.5	12.5	30	30	40	30	30	40	40	20	5	5	7.5	30	20	5	30	12.5	20	5	20	12.5	7.5	5	7.5
self	10	5	5	50	12.5	20	5	5	5	12.5	5	12.5	5	20	7.5	20	5	7.5	7.5	5	5	5	12.5	12.5	5	7.5	20	20	20		12.5	30	20	12.5	5	5	7.5	7.5	12.5	5	5	7.5	7.5	5	5	5	7.5	5	12.5
self	5	5	5	50	12.5	12.5	7.5	5	5	12.5	5	5	5	33.5	5	7.5	7.5	5	5	5	5	5	20	7.5	5	7.5	7.5	12.5	7.5	7.5	7.5	12.5	12.5	12.5	5	5	7.5	5	12.5	5	5	5	5	5	5	5	7.5	5	7.5
friend	95	70	40	95	90	60	90	90	50	95	7.5	60	95	60	95	50		80	50	7.5	12.5	12.5	60	95	80	70	50	90	80	50	90	80	90	80	90	50	50	60	70	30	80	50	30	5	40	80	70
friend	90	60	50	90	90	60	70	90	50	90	7.5	50	70		70	30	50	70	30	7.5	7.5	5		90	95	70	50	80	60	50	90	80	90	95	95	50	40		60	30	60	50	60	5	50	90		20	90
friend	70	50	30	70	60	40	50	40	50	70	7.5	60	50	60	60	31.25	50	60	12.5	7.5	5	5	70	70	40	50	60	50	40	40	70	60	70	70		5	30	30	40	20	50	50	30	5	40	70	40	5	60
friend	50	12.5	20	50	50	40	50	50	50	60	7.5	40	30	50	50	50	20	30	12.5	5	5	5	50	50	30	30	50	50	40	40	50	50	50		5	7.5	12.5	20	30	12.5	30	30	30	5	5	50	30	5	20
friend	30	20	20	40	30	40	20	18.75		30	7.5	12.5	20	40	20	50	12.5	12.5	7.5	5	5	5	30	30	12.5	20	40	40	12.5	30	30	30	30		5	5	12.5		20	5	20	30	20	5	5	20	7.5	5	20
friend	10	7.5	12.5	20	30	20	20	7.5	30	20	5	7.5	5	12.5	7.5	50	12.5	5	5	5	5	5	12.5	12.5	12.5	7.5	20	30	12.5	7.5	7.5	20	12.5	30	5	5	7.5	12.5	20	5	5	7.5	5	5	5	5	7.5	5	7.5
friend	5	5	12.5	12.5	20	12.5	5	5	30	12.5	5	5	5	12.5	12.5	12.5	7.5	5	5	5	5	5	7.5	7.5	5	7.5	7.5	7.5	7.5	7.5	5	7.5	7.5	20	5	5	7.5	7.5	12.5	5	5	5	5	5	5	7.5	7.5	5	5
other	95	80	60	95	90	80	95	95	60	95	30	60	95	70	80	50	90	90	60	40	12.5	8.75	70	95	90	70	50	95	70	70	95		95	80		70	50		50	95	80	60	90	7.5	50		90	20	70
other	90	70	70	90			95	95	50	90	7.5	40	95	95	70	50	95	80	60	30	8.75	7.5	60	80	80	70	50	90	70	80	90	60	80	80	90	50		50	70	95	80	60	90	5	60	50	60	7.5	40
other	70	70	50	70	70	70			40	70	5	30	60	50	60	23.75	70	70	40	12.5	7.5	5	40	70	50	50	50	70	60	70	70	60	60	60		12.5	50	30	70	30	60	50	70	5	50	40		7.5	30
other	50	60	40	50	50	80	80	20		50	7.5	30	30	60	50	13.75	26.25	40	20	12.5	5	5	20	50		30	30	40	40	50	50	50	40	50	5	7.5	30	30	60	30	40	40	50	5	40	30	40	7.5	20
other	30	50	20	30	30		40		60	20	5	5	12.5	30	30	20	12.5	20	20	5	5	5	12.5	30	20	12.5	12.5	50	40	40	30	40	20	50	5	5	20	20	40	12.5	20	20	30	5	5	20	7.5	5	20
other	10	40	12.5	20	12.5	50	30	7.5		12.5	5	5	5	20	20	7.5	5	12.5	12.5	5	5	5	5	12.5	5	12.5	20	30	30	12.5	12.5	20	20	40	5	5	7.5	12.5	50	5	7.5	7.5	7.5	5	5	5	7.5	7.5	12.5
other	5	12.5	7.5	12.5	12.5	20	20	5	50	12.5	5	5	5	12.5	12.5	7.5	5	5	7.5	5	5	5	5	7.5	5	7.5	12.5	20	20	7.5	7.5	7.5	12.5		5	5	12.5	12.5	40	5	5	5	7.5	5	5	5	7.5	5	7.5
[truncated: 51 more columns]

## Sheet: h values
Participant	Self	Friend	Other		logself	logfriend	logother
1	4.66383	4.27944	0.522647		0.668743	0.631387	-0.281791
2	8.46471	11.8211	2.6014		0.927612	1.07266	0.415207
3	0.176388	0.801692	0.924783		-0.753531	-0.0959927	-0.0339604
4	7.67632	0.987565	0.978254		0.885153	-0.00543444	-0.00954847
5	2.67406	3.10481	0.179492		0.427171	0.492035	-0.745956
6	1.3438	1.70972	0.371787		0.128334	0.232926	-0.429706
7	8.37098	1.78485	2.08447		0.922776	0.251601	0.318996
8	7.25045	3.8759	5.30363		0.860365	0.588373	0.724573
9	1.8675	0.791749	1.09063		0.271259	-0.101412	0.0376756
10	165.784	164.795	52.8743		2.21954	2.21694	1.72324
11	4.30498	3.2774	9.62574		0.633971	0.51553	0.983434
12	2.65485	2.37846	1.75911		0.42404	0.376297	0.245293
13	1.24287	1.09018	1.09005		0.0944274	0.0374969	0.0374457
14	8.82428	1.46276	1.29255		0.945679	0.165174	0.111446
15	28.5227	10.2151	10.869		1.45519	1.00924	1.03619
16	2.99705	4.17826	1.65424		0.476694	0.620995	0.218599
17	1.27703	2.37101	1.38566		0.106201	0.374933	0.141657
18	19.4396	18.6923	5.34509		1.28869	1.27166	0.727955
20	98.3368	168.107	23.4963		1.99272	2.22558	1.371
21	130.614	119.264	111.344		2.11599	2.07651	2.04667
22	258.184	130.614	156.201		2.41193	2.11599	2.19368
23	3.06429	1.09593	4.93055		0.48633	0.0397832	0.692895
24	1.10423	0.979808	1.03509		0.0430582	-0.00885891	0.014978
25	3.46749	2.44989	2.16413		0.540015	0.389147	0.335284
26	5.21392	2.84512	2.9962		0.717164	0.4541	0.476571
27	9.60398	1.70834	5.99606		0.982451	0.232574	0.777866
29	0.841947	1.11435	0.723775		-0.0747153	0.0470228	-0.140396
30	1.25839	3.33096	1.3135		0.0998156	0.52257	0.11843
31	1.47493	5.97055	0.975298		0.168771	0.776014	-0.0108625
32	0.979808	1.02741	0.979808		-0.00885891	0.0117444	-0.00885891
35	0.956862	1.21088	1.14864		-0.0191508	0.0831023	0.0601821
38	0.681749	0.993635	1.49943		-0.166375	-0.00277303	0.175926
39	2.0467	0.407468	0.742864		0.311054	-0.389906	-0.129091
41	3.44481	15.7397	3.06064		0.537166	1.197	0.485812
42	9.5871	10.2102	14.2512		0.981687	1.00903	1.15385
43	13.393	12.828	3.29255		1.12688	1.10816	0.517533
44	18.1512	7.72596	5.33651		1.25891	0.887953	0.727257
45	2.18804	3.97909	0.491108		0.340056	0.599784	-0.308823
46	1.88711	28.7004	2.62832		0.275797	1.45789	0.419678
47	2.04604	3.03903	1.71196		0.310913	0.482735	0.233493
49	9.04137	5.37774	3.17747		0.956234	0.7306	0.502082
50	9.08438	10.9004	1.02043		0.958295	1.03744	0.00878267
51	196.106	258.184	196.106		2.29249	2.41193	2.29249
52	1.13938	12.1731	4.31849		0.0566698	1.0854	0.635331
53	1.60821	1.19643	4.32451		0.206343	0.0778883	0.635937
54	2.83963	3.76085	2.95418		0.453262	0.575286	0.470438
55	196.106	35.2288	76.9444		2.29249	1.5469	1.88618
56	11.4122	1.96582	8.13775		1.05737	0.293544	0.910504
57	2.01304	6.73055	1.6891		0.303852	0.828051	0.227655
58	173.631	89.7478	173.631		2.23963	1.95302	2.23963
59	0.749557	0.65894	1.85375		-0.125195	-0.181154	0.268051
60	7.78301	45.7076	3.88285		0.891147	1.65999	0.589151
61	1.14405	1.91481	2.66833		0.0584469	0.282126	0.426239
62	3.23538	8.95288	3.34912		0.509925	0.951963	0.524931
63	1.99888	2.39161	4.68542		0.300787	0.378691	0.670748
64	0.32672	0.77691	5.07687		-0.485824	-0.109629	0.705596
65	6.50028	59.7266	4.65057		0.812932	1.77617	0.667506
66	2.62754	1.08537	1.05498		0.419549	0.0355788	0.0232457
67	0.149039	0.557116	0.39168		-0.826701	-0.254055	-0.407069
68	3.85666	0.651258	1.54141		0.586212	-0.186247	0.187917
69	23.8434	70.8168	0.00387321		1.37737	1.85014	-2.41193
70	1.58319	3.27667	1.36235		0.199533	0.515432	0.13429
71	3.00603	5.37579	1.37453		0.477994	0.730442	0.138153
72	3.9391	12.2134	0.962769		0.595397	1.08684	-0.0164779
73	1.30863	0.29271	2.29542		0.116815	-0.533563	0.360862
74	3.73051	2.44028	4.92267		0.571768	0.387439	0.6922
75	2.1878	3.13988	4.89977		0.340008	0.496912	0.690176
76	1.13657	1.49971	3.57504		0.0555969	0.176008	0.55328
77	1.14863	1.40722	0.991355		0.0601792	0.148363	-0.00377089
78	1.53433	1.53433	2.36318		0.185918	0.185918	0.373496
79	13.0357	3.70873	3.16592		1.11513	0.569225	0.5005
80	0.979808	0.993635	0.993635		-0.00885891	-0.00277303	-0.00277303
81	13.4877	26.2487	3.78818		1.12994	1.41911	0.578431
82	8.02402	1.26807	0.244633		0.904392	0.103142	-0.611486
83	1.86654	1.876	1.58803		0.271037	0.273233	0.20086
84	2.76546	3.37167	0.983579		0.441767	0.527845	-0.0071908
85	6.01014	4.89387	0.0587663		0.778885	0.689653	-1.23087
86	2.06956	2.2748	0.746662		0.315878	0.356942	-0.126876
87	23.5363	21.0024	16.6412		1.37174	1.32227	1.22118
88	1.23971	1.02741	1.07133		0.0933191	0.0117444	0.0299213
89	4.11883	2.85918	1.38781		0.614774	0.456241	0.142331
90	0.338062	0.152978	0.350291		-0.471003	-0.815371	-0.455571
91	1.11448	0.533392	0.610308		0.0470741	-0.272954	-0.214451
93	6.69229	3.8739	5.10393		0.825575	0.588149	0.707905
94	12.3331	2.817	5.78956		1.09107	0.449787	0.762646
95	2.55434	3.84173	1.76623		0.407278	0.584527	0.247047
96	1.0367	0.974789	0.314994		0.0156521	-0.0110892	-0.501697
97	22.4322	20.4109	7.5194		1.35087	1.30986	0.876183
98	6.36534	1.50009	2.38866		0.803821	0.176117	0.378154
99	6.47463	0.983043	4.89766		0.811215	-0.00742745	0.689989
100	7.92745	3.57492	11.235		0.899134	0.553266	1.05057
101	1.12706	0.73988	0.75941		0.0519465	-0.130839	-0.119524
102	5.70723	2.80092	5.4425		0.756426	0.447301	0.735798
103	3.42841	0.342022	0.337305		0.535093	-0.465945	-0.471978
105	1.75797	1.52773	2.20483		0.245012	0.184047	0.343374
106	2.87572	3.10142	3.82318		0.458747	0.491561	0.582425
107	2.51874	2.06458	1.21322		0.401183	0.314832	0.0839412
109	1.3113	1.3113	2.36627		0.117703	0.117703	0.374064
110	2.42734	1.14311	0.907816		0.385131	0.0580873	-0.042002
